# Supplementary material for: Association between Milk Intake and All-Cause Mortality among Chinese Adults: A Prospective Study
Source: Nutrients. 2022 Jan 11;14(2):292. doi: 10.3390/nu14020292 (PMC8779580; doi:10.3390/nu14020292)
Supplement: Supplementary file 1 [file nutrients-14-00292-s001.zip]

Archive with 1 entries (1 files):
- nutrients-1531240-supplementary.pdf
